# Supplementary material for: Leadership Development in Undergraduate Nursing Students: A Scoping Review
Source: Nurs Rep. 2025 May 2;15(5):160. doi: 10.3390/nursrep15050160 (PMC12114338; doi:10.3390/nursrep15050160)
Supplement: Supplementary file 1 [file nursrep-15-00160-s001.zip]

Archive with 3 entries (3 files):
- Supplementary File S1_Detailed search strategy.pdf
- Supplementary File S2_Data extraction table.pdf
- Supplementary File S3_Synthesis by meta-aggregation.pdf
